# Supplementary material for: Effects of Climate Change on the Global Distribution of Trachypteris picta (Coleoptera: Buprestidae)
Source: Insects. 2025 Aug 2;16(8):802. doi: 10.3390/insects16080802 (PMC12386755; doi:10.3390/insects16080802)
Supplement: Supplementary file 1 [file insects-16-00802-s001.zip]

Archive with 1 entries (1 files):
- insects-3759672-supplementary.pdf
